# Supplementary material for: Purinergic Signaling in Pathologic Osteogenic Differentiation of Aortic Valve Interstitial Cells from Patients with Aortic Valve Calcification
Source: Biomedicines. 2023 Jan 21;11(2):307. doi: 10.3390/biomedicines11020307 (PMC9953532; doi:10.3390/biomedicines11020307)
Supplement: Supplementary file 1 [file biomedicines-11-00307-s001.zip]

Archive with 1 entries (1 files):
- biomedicines-2137713-supplementary.pdf
